# Supplementary material for: HXMS: a standardized file format for HX-MS data
Source: Bioinformatics. 2026 Mar 9;42(4):btag113. doi: 10.1093/bioinformatics/btag113 (PMC13075950; doi:10.1093/bioinformatics/btag113)
Supplement: btag113_Supplementary_Data [file btag113_supplementary_data.zip]

Archive with 2 entries (2 files):
- Supplemental_Data_2.zip
- Supplemental_Data_1.zip
